# Supplementary material for: Efficient Fluoride Removal Using a CeO2/Attapulgite (ATP) Composite
Source: Nanomaterials (Basel). 2025 Feb 26;15(5):357. doi: 10.3390/nano15050357 (PMC11901975; doi:10.3390/nano15050357)
Supplement: Supplementary file 1 [file nanomaterials-15-00357-s001.zip]

Archive with 1 entries (1 files):
- nanomaterials-3473367-supplementary.pdf
